# Supplementary material for: Invasive Cardiopulmonary Exercise Testing in Chronic Thromboembolic Pulmonary Disease; Obesity and the VE/VCO2 Relationship
Source: J Clin Med. 2024 Dec 17;13(24):7702. doi: 10.3390/jcm13247702 (PMC11677292; doi:10.3390/jcm13247702)
Supplement: Supplementary file 1 [file jcm-13-07702-s001.zip]

Archive with 1 entries (1 files):
- jcm-3368276-supplementary.pdf
